# Supplementary material for: Tandem Synthesis of Ultra-High Molecular Weight Drag Reducing Poly-α-Olefins for Low-Temperature Pipeline Transportation
Source: Polymers (Basel). 2021 Nov 14;13(22):3930. doi: 10.3390/polym13223930 (PMC8621585; doi:10.3390/polym13223930)
Supplement: Supplementary file 1 [file polymers-13-03930-s001.zip]

Archive with 1 entries (1 files):
- polymers-1457732-supplementary.pdf
